# Supplementary material for: A worldwide correlation of lactase persistence phenotype and genotypes
Source: BMC Evol Biol. 2010 Feb 9;10:36. doi: 10.1186/1471-2148-10-36 (PMC2834688; doi:10.1186/1471-2148-10-36)
Supplement: Additional file 1 — A table of the lactase persistence phenotype frequencies. Columns show location (continent, country, longitude and latitude), population group, number of individuals tested, frequency of lactase persistent individuals, LP test method, and the primary source reference. The Americas were excluded from the table due to paucity of data. Other reasons for data exclusion were: recent immigrant populations, children (under 12 years old), or biased individuals selection criteria (such as individuals reported being lactase non persistent or related individuals). Wherever only country name was available, location was determined by the capital city or the estimated central point of the country. [file 1471-2148-10-36-S1.XLS]

## Sheet: LP Phenotype
CONTINENT	COUNTRY	POPULATION	LONGITUDE	LATITUDE	N	FREQUENCY OF DIGESTORS	TESTING METHOD (BG / BH / UG / BIOPSY)	REFERENCE
AFRICA	BOTSWANA	Shua	25	-25	22	0.0909091	BG	Nurse, G. T., & Jenkins, T. (1974) Br. Med. J. 2, 728.
AFRICA	EGYPT	Cairo and Giza	31.25	30.05	67	0.328358	BH	Hussein, L., et al. (1982) Hum.Hered. 32, 94.
AFRICA	EGYPT	Nile Delta	32	31.5	291	0.268041	BH	Hussein, L., et al. (1982) Hum.Hered. 32, 94.
AFRICA	EGYPT	Suez Canal Zone	32.5	31	16	0.3125	BH	Hussein, L., et al. (1982) Hum.Hered. 32, 94.
AFRICA	EGYPT	Upper Egypt, North	28	31	111	0.153153	BH	Hussein, L., et al. (1982) Hum.Hered. 32, 94.
AFRICA	EGYPT	Upper Egypt, South	28	28	85	0.4	BH	Hussein, L., et al. (1982) Hum.Hered. 32, 94.
AFRICA	ETHIOPIA	Somali	41.86	9.589	90	0.244444	BH	Ingram et al. (2009, submitted) J Mol Evol.
AFRICA	GABON	Bantu	9.45	0.383	20	0.4	BH	Gendrel, D., et al. (1989) J.Pediatr.Gastroenterol.Nutr. 8, 545.
AFRICA	KENYA	Borana	38	1	7	0.714286	BG	Tishkoff, S. A., et al. (2007) Nat Genet 39, 31.
AFRICA	KENYA	Burji	38	1	6	0.5	BG	Tishkoff, S. A., et al. (2007) Nat Genet 39, 31.
AFRICA	KENYA	El Molo	38	1	6	0.666667	BG	Tishkoff, S. A., et al. (2007) Nat Genet 39, 31.
AFRICA	KENYA	Gabra	38	1	8	1	BG	Tishkoff, S. A., et al. (2007) Nat Genet 39, 31.
AFRICA	KENYA	Kikuyu	38	1	2	0.5	BG	Tishkoff, S. A., et al. (2007) Nat Genet 39, 31.
AFRICA	KENYA	Konso	38	1	4	0.5	BG	Tishkoff, S. A., et al. (2007) Nat Genet 39, 31.
AFRICA	KENYA	Maasai	38	1	26	0.884615	BG	Tishkoff, S. A., et al. (2007) Nat Genet 39, 31.
AFRICA	KENYA	Marakwet	38	1	5	0.6	BG	Tishkoff, S. A., et al. (2007) Nat Genet 39, 31.
AFRICA	KENYA	Nandi	38	1	2	0	BG	Tishkoff, S. A., et al. (2007) Nat Genet 39, 31.
AFRICA	KENYA	Ogiek	38	1	11	0.545455	BG	Tishkoff, S. A., et al. (2007) Nat Genet 39, 31.
AFRICA	KENYA	Pokot	38	1	10	0.6	BG	Tishkoff, S. A., et al. (2007) Nat Genet 39, 31.
AFRICA	KENYA	Rendille	38	1	7	0.714286	BG	Tishkoff, S. A., et al. (2007) Nat Genet 39, 31.
AFRICA	KENYA	Sabaot	38	1	4	0.75	BG	Tishkoff, S. A., et al. (2007) Nat Genet 39, 31.
AFRICA	KENYA	Samburu	38	1	9	0.888889	BG	Tishkoff, S. A., et al. (2007) Nat Genet 39, 31.
AFRICA	KENYA	Sengwer	38	1	12	0.166667	BG	Tishkoff, S. A., et al. (2007) Nat Genet 39, 31.
AFRICA	KENYA	Somali	38	1	1	1	BG	Tishkoff, S. A., et al. (2007) Nat Genet 39, 31.
AFRICA	KENYA	Tugen	38	1	11	0.727273	BG	Tishkoff, S. A., et al. (2007) Nat Genet 39, 31.
AFRICA	KENYA	Turkana	38	1	8	0.5	BG	Tishkoff, S. A., et al. (2007) Nat Genet 39, 31.
AFRICA	KENYA	Wata	38	1	1	0	BG	Tishkoff, S. A., et al. (2007) Nat Genet 39, 31.
AFRICA	KENYA	Yaaku	38	1	11	0.727273	BG	Tishkoff, S. A., et al. (2007) Nat Genet 39, 31.
AFRICA	NAMIBIA	!Kung	20.5	-19.6	40	0.025	BG	Jenkins, T., et al. (1974) Br.Med.J. 2, 23.
AFRICA	NAMIBIA	Herero	13.7	-18.3	39	0.025641	BG	Currie B, et al. (1978). S. Afr. J. Sci. 74:227.
AFRICA	NIGER	Tuareg	2.11667	13.5167	118	0.872881	BH	Flatz, G., et al. (1986) Am.J.Hum.Genet 38, 515.
AFRICA	NIGERIA	Hausa/Fulani	3.46667	7.23333	15	0.4	BG	Olatunbosun, D. A., et al. (1971) Am.J.Dig.Dis. 16, 909.
AFRICA	NIGERIA	Ibo	3.46667	7.23333	11	0.181818	BG	Olatunbosun, D. A., et al. (1971) Am.J.Dig.Dis. 16, 909.
AFRICA	NIGERIA	Yoruba	3.46667	7.23333	48	0.166667	BG	Olatunbosun, D. A., et al. (1971) Am.J.Dig.Dis. 16, 909.
AFRICA	RWANDA	Hutu-Hutu	29.7389	-2.59722	36	0.583333	UG	Cox, J. A., et al. (1974) Am.J.Dig.Dis. 19, 714.
AFRICA	RWANDA	Hutu-Tutsi	29.7389	-2.59722	11	0.454545	UG	Cox, J. A., et al. (1974) Am.J.Dig.Dis. 19, 714.
AFRICA	RWANDA	Shi	29.7389	-2.59722	28	0.0357143	UG	Cox, J. A., et al. (1974) Am.J.Dig.Dis. 19, 714.
AFRICA	RWANDA	Tussi-Tutsi	29.7389	-2.59722	27	0.925926	UG	Cox, J. A., et al. (1974) Am.J.Dig.Dis. 19, 714.
AFRICA	SENEGAL	Diolas	-17.433	14.667	40	0.725	BG	Arnold, J., et al. (1980) C R.Seances Soc.Biol Fil. 174, 983.
AFRICA	SENEGAL	Peuhls	-15.117	15.4	29	1	BG	Arnold, J., et al. (1980) C R.Seances Soc.Biol Fil. 174, 983.
AFRICA	SENEGAL	Sereres	-17.433	14.667	38	0.7106	BG	Arnold, J., et al. (1980) C R.Seances Soc.Biol Fil. 174, 983.
AFRICA	SENEGAL	Toucouleurs	-17.433	14.667	40	0.9	BG	Arnold, J., et al. (1980) C R.Seances Soc.Biol Fil. 174, 983.
AFRICA	SENEGAL	Wolof	-17.433	14.667	53	0.5095	BG	Arnold, J., et al. (1980) C R.Seances Soc.Biol Fil. 174, 983.
AFRICA	SOUTH AFRICA	Shangaan	28.083	-26.2	7	0.142857	BH	Segal, I., et al. (1983) Am.J.Clin.Nutr. 38, 901.
AFRICA	SOUTH AFRICA	Sotho	28.083	-26.2	23	0.347826	BH	Segal, I., et al. (1983) Am.J.Clin.Nutr. 38, 901.
AFRICA	SOUTH AFRICA	Swazi	28.083	-26.2	12	0.25	BH	Segal, I., et al. (1983) Am.J.Clin.Nutr. 38, 901.
AFRICA	SOUTH AFRICA	Tswana	28.083	-26.2	24	0.166667	BH	Segal, I., et al. (1983) Am.J.Clin.Nutr. 38, 901.
AFRICA	SOUTH AFRICA	Xhosa	28.083	-26.2	17	0.176471	BH	Segal, I., et al. (1983) Am.J.Clin.Nutr. 38, 901.
AFRICA	SOUTH AFRICA	Zulu	31.0167	-29.85	47	0.11	BG	O'Keefe, S. J.& Adam, J. (1983) S.Afr.Med.J. 63, 778.
AFRICA	SOUTH AFRICA	Zulu	28.083	-26.2	32	0.1875	BH	Segal, I., et al. (1983) Am.J.Clin.Nutr. 38, 901.
AFRICA	SUDAN	Ama	30	14	2	0.5	BG	Tishkoff, S. A., et al. (2007) Nat Genet 39, 31.
AFRICA	SUDAN	Amarar	37.217	19.615	82	0.865854	BH	Bayoumi, R. A., et al. (1982) Am.J.Phys.Anthropol. 58, 173.
AFRICA	SUDAN	Artega	37.217	19.615	22	0.818182	BH	Bayoumi, R. A., et al. (1982) Am.J.Phys.Anthropol. 58, 173.
AFRICA	SUDAN	Bedja	30.95	18.05	9	0.889	BH	Bayoumi, R. A., et al. (1981) Hum.Genet 57, 279.
AFRICA	SUDAN	Beja Banuamir	30	14	6	1	BG	Tishkoff, S. A., et al. (2007) Nat Genet 39, 31.
AFRICA	SUDAN	Beja Hadandawa	30	14	11	0.818182	BG	Tishkoff, S. A., et al. (2007) Nat Genet 39, 31.
AFRICA	SUDAN	Beni Amir	37.217	19.615	40	0.875	BH	Bayoumi, R. A., et al. (1982) Am.J.Phys.Anthropol. 58, 173.
AFRICA	SUDAN	Bisharin	37.217	19.615	22	0.864	BH	Bayoumi, R. A., et al. (1982) Am.J.Phys.Anthropol. 58, 173.
AFRICA	SUDAN	Dinka	33.6333	7.66667	208	0.25	BH	Bayoumi, R. A., et al. (1982) Am.J.Phys.Anthropol. 58, 173.
AFRICA	SUDAN	Dinka	30	14	7	0.857143	BG	Tishkoff, S. A., et al. (2007) Nat Genet 39, 31.
AFRICA	SUDAN	Dongolawi	30.95	18.05	16	0.187	BH	Bayoumi, R. A., et al. (1981) Hum.Genet 57, 279.
AFRICA	SUDAN	Gomoeia	30.95	18.05	31	0.677	BH	Bayoumi, R. A., et al. (1981) Hum.Genet 57, 279.
AFRICA	SUDAN	Habbani	30.35	13.083	19	0.474	BH	Bayoumi, R. A., et al. (1981) Hum.Genet 57, 279.
AFRICA	SUDAN	Haddendoa	37.217	19.615	137	0.79562	BH	Bayoumi, R. A., et al. (1982) Am.J.Phys.Anthropol. 58, 173.
AFRICA	SUDAN	Jaali	32.534	15.588	113	0.531	BH	Bayoumi, R. A., et al. (1981) Hum.Genet 57, 279.
AFRICA	SUDAN	Jaali	33.4342	16.6914	94	0.478723	BH	Ingram, C. J., et al. (2007) Hum Genet 120, 779.
AFRICA	SUDAN	Kahli	30.95	18.05	21	0.619	BH	Bayoumi, R. A., et al. (1981) Hum.Genet 57, 279.
AFRICA	SUDAN	Koalib	30	14	1	1	BG	Tishkoff, S. A., et al. (2007) Nat Genet 39, 31.
AFRICA	SUDAN	Liguri/Logorik	30	14	1	0	BG	Tishkoff, S. A., et al. (2007) Nat Genet 39, 31.
AFRICA	SUDAN	Masalit	30	14	1	1	BG	Tishkoff, S. A., et al. (2007) Nat Genet 39, 31.
AFRICA	SUDAN	Misseri	30.35	13.083	20	0.4	BH	Bayoumi, R. A., et al. (1981) Hum.Genet 57, 279.
AFRICA	SUDAN	Nilotic	27.667	7.767	18	0.333	BH	Bayoumi, R. A., et al. (1981) Hum.Genet 57, 279.
AFRICA	SUDAN	Nuba	29.683	6.8	58	0.207	BH	Bayoumi, R. A., et al. (1981) Hum.Genet 57, 279.
AFRICA	SUDAN	Nubians	30.95	18.05	21	0.333	BH	Bayoumi, R. A., et al. (1981) Hum.Genet 57, 279.
AFRICA	SUDAN	Nuer	33.6333	7.66667	23	0.217391	BH	Bayoumi, R. A., et al. (1982) Am.J.Phys.Anthropol. 58, 173.
AFRICA	SUDAN	Nuer	30	14	2	1	BG	Tishkoff, S. A., et al. (2007) Nat Genet 39, 31.
AFRICA	SUDAN	Shaygi	30.95	18.05	42	0.381	BH	Bayoumi, R. A., et al. (1981) Hum.Genet 57, 279.
AFRICA	SUDAN	Shilluk	33.6333	7.66667	8	0.375	BH	Bayoumi, R. A., et al. (1982) Am.J.Phys.Anthropol. 58, 173.
AFRICA	SUDAN	Shilook	30	14	4	0.75	BG	Tishkoff, S. A., et al. (2007) Nat Genet 39, 31.
AFRICA	TANZANIA	Akie	34	-7	11	0.545455	BG	Tishkoff, S. A., et al. (2007) Nat Genet 39, 31.
AFRICA	TANZANIA	Burunge	34	-7	16	0.375	BG	Tishkoff, S. A., et al. (2007) Nat Genet 39, 31.
AFRICA	TANZANIA	Datog	34	-7	1	0	BG	Tishkoff, S. A., et al. (2007) Nat Genet 39, 31.
AFRICA	TANZANIA	Dorobo	34	-7	6	0.666667	BG	Tishkoff, S. A., et al. (2007) Nat Genet 39, 31.
AFRICA	TANZANIA	Fiome	34	-7	7	0.142857	BG	Tishkoff, S. A., et al. (2007) Nat Genet 39, 31.
AFRICA	TANZANIA	Hadza	34	-7	15	0.6	BG	Tishkoff, S. A., et al. (2007) Nat Genet 39, 31.
AFRICA	TANZANIA	Iraqw	34	-7	19	0.947368	BG	Tishkoff, S. A., et al. (2007) Nat Genet 39, 31.
AFRICA	TANZANIA	Maasai	34	-7	15	0.666667	BG	Tishkoff, S. A., et al. (2007) Nat Genet 39, 31.
AFRICA	TANZANIA	Mbugu	34	-7	23	0.434783	BG	Tishkoff, S. A., et al. (2007) Nat Genet 39, 31.
AFRICA	TANZANIA	Mbugwe	34	-7	8	0.5	BG	Tishkoff, S. A., et al. (2007) Nat Genet 39, 31.
AFRICA	TANZANIA	Pare	34	-7	8	0.75	BG	Tishkoff, S. A., et al. (2007) Nat Genet 39, 31.
AFRICA	TANZANIA	Rangi	34	-7	26	0.653846	BG	Tishkoff, S. A., et al. (2007) Nat Genet 39, 31.
AFRICA	TANZANIA	Samba'a	34	-7	2	0	BG	Tishkoff, S. A., et al. (2007) Nat Genet 39, 31.
AFRICA	TANZANIA	Sandawe	34	-7	23	0.347826	BG	Tishkoff, S. A., et al. (2007) Nat Genet 39, 31.
AFRICA	TUNISIA	Tunisian	10.18	36.803	43	0.162791	BH	Filali, A., et al. (1987) Gastroenterol.Clin.Biol 11, 554.
AFRICA	UGANDA	Baganda	32.5656	0.315556	12	0	BG	Cook, G. C., & Dahlquist, A . (1968) Gastroenterology 55, 328.
AFRICA	UGANDA	Batutsi	32.5656	0.315556	5	1	BG	Cook, G. C., et al. (1968) Gastroenterology 55, 328.
AFRICA	UGANDA	Nilotic	32.5656	0.315556	9	0.555556	BG	Cook, G. C., et al. (1966) Lancet 1, 725.
AFRICA	UGANDA	Ugandan Bantu	32.5656	0.315556	17	0.0588235	BG	Cook, G. C., et al. (1966) Lancet 1, 725.
AFRICA	ZAMBIA	Bantu of Zambia	28.11	15.28	26	0	BG	Cook, G. C., et al. (1973) Gastroenterology 64, 405.
ASIA	CHINA	Kazakh	87.5833	43.8	195	0.235897	BH	Yongfa, W., et al. (1984) Hum.Genet. 67, 103.
ASIA	CHINA	Mongols	111.652	40.8106	198	0.121212	BH	Yongfa, W., et al. (1984) Hum.Genet. 67, 103.
ASIA	CHINA	Northern Han	116.388	39.9289	248	0.0766129	BH	Yongfa, W., et al. (1984) Hum.Genet. 67, 103.
ASIA	INDIA	Indians	72.8258	18.975	100	0.36	BG	Desai, H. G., et al. (1970) Indian J.Med.Sci. 24, 729.
ASIA	INDIA	Indians	78.4744	17.3753	18	0.388889	BG	Reddy, V., Pershad, J. (1972) Am.J.Clin.Nutr. 25, 114.
ASIA	INDIA	Indians	80.28	13.08	38	0	BIOPSY	Swaminathan et al. (1970) Clin Chim Acta 30, 707.
ASIA	INDIA	Northern Indians	77.2	28.6	70	0.728571	BG	Gupta, P. S., et al. (1971) J.Trop.Med.Hyg. 74, 225.
ASIA	INDIA	Northern Indians	77.2	28.6	66	0.363636	BG	Tandon, R. K., et al. (1981) Am.J.Clin.Nutr. 34, 943.
ASIA	JAPAN	Japanese	140.472	40.5931	40	0.275	BG	Yoshida, Y., et al. (1975) Gastroenterol.Jpn. 10, 29.
ASIA	MYANMAR	Burmese	91.167	16.783	50	0.08	BG	Aung-Than-Batu et al. (1972), Union Burma J Life Sci, 5, 133-135
ASIA	PAKISTAN	Baloochi	67.05	24.8667	4	1	BG	Rab, S. M., et al. (1976) Br. Med. J. 1, 436.
ASIA	PAKISTAN	Baluchistani	71.92	32.271	32	0.375	BH	Ahmad, M., Flatz,G. (1984) Hum. Hered. 34, 69.
ASIA	PAKISTAN	Kashmiri	71.92	32.271	27	0.296296	BH	Ahmad, M., Flatz,G. (1984) Hum. Hered. 34, 69.
ASIA	PAKISTAN	Mohajir	67.05	24.8667	15	0.8	BG	Rab, S. M., et al. (1976) Br. Med. J. 1, 436.
ASIA	PAKISTAN	Pathan	67.05	24.8667	15	1	BG	Rab, S. M., et al. (1976) Br. Med. J. 1, 436.
ASIA	PAKISTAN	Punjabi	71.92	32.271	322	0.409938	BH	Ahmad, M., Flatz,G. (1984) Hum. Hered. 34, 69.
ASIA	PAKISTAN	Punjabi	67.05	24.8667	9	1	BG	Rab, S. M., et al. (1976) Br. Med. J. 1, 436.
ASIA	PAKISTAN	Sindhi	71.92	32.271	33	0.424242	BH	Ahmad, M., Flatz,G. (1984) Hum. Hered. 34, 69.
ASIA	PAKISTAN	Sindhi	67.05	24.8667	12	1	BG	Rab, S. M., et al. (1976) Br. Med. J. 1, 436.
ASIA	RUSSIA	Khanty (Northern)	69.0194	61.0417	115	0.286957	BG	Kozlov, A. I. (1998) Int J Circumpolar Health 57, 18.
ASIA	RUSSIA	Komi-Izhems	50.8122	61.6667	56	0.375	BG	Kozlov, A. I. (1998) Int J Circumpolar Health 57, 18.
ASIA	RUSSIA	Mansi	69.0194	61.0417	81	0.283951	BG	Kozlov, A. I. (1998) Int J Circumpolar Health 57, 18.
ASIA	RUSSIA	Nenets (West Siberia)	80.8572	59.0556	9	0.222222	BG	Kozlov, A. I. (1998) Int J Circumpolar Health 57, 18.
ASIA	RUSSIA	Udmurtians	53.2333	56.85	30	0.6	BG	Kozlov, A. I. (1998) Int J Circumpolar Health 57, 18.
ASIA	RUSSIA	West-Siberian	80.8572	59.0556	47	0.510638	BG	Kozlov, A. I. (1998) Int J Circumpolar Health 57, 18.
ASIA	SRI LANKA	Sri Lankan	80.635	7.29639	135	0.288889	BG	Thomas, S., et al. (1990) J Trop Pediatr 36, 80.
ASIA	SRI LANKA	Sri Lankan	80.635	7.29639	135	0.288889	BG	Thomas, S., et al. (1990) J Trop Pediatr 36, 80.
ASIA	SRI LANKA	Sri Lankans ("Ceylonese")	80.6028	7.26306	200	0.275	BG	Senewiratne, B., et al. (1977) Gastroenterology 72, 1257.
ASIA	TAIWAN	Chinese	121.45	25.0167	50	0.12	BG	Sung, J., et al. (1972) Asian Journal of Medicine 8, 149.
ASIA	THAILAND	Thai	100.517	13.75	140	0.03	BG	Keusch, G. T., et al. (1969) Am.J.Clin.Nutr. 22, 638.
ASIA	THAILAND	Thai	100.485	13.45	40	0	BG	Troncale et al. (1967) Br. Med. J. 4, 578.
AUSTRALASIA	AUSTRALIA	Aboriginal	123.967	-17.3	45	0.155556	BH	Brand, J. C., et al. (1983) Am.J.Clin.Nutr. 37, 449.
AUSTRALASIA	NEW ZEALAND	Maori	174.767	-36.867	28	0.36	BH	Abbott W.G., Tasman-Jones C. (1985) N Z Med J. 10;98(776), 228.
AUSTRALASIA	PAPUA NEW GUINEA	Central (inc. Port Moresby)	147.192	-9.46472	14	0.0714286	BG	Cook, G. C. (1979) Ann.Hum.Biol 6, 55.
AUSTRALASIA	PAPUA NEW GUINEA	E and W Sepik provinces	143.517	-4.18333	35	0.228571	BH	Arnhold R.G. et al. (1981) Ann Hum Biol 5, 481
AUSTRALASIA	PAPUA NEW GUINEA	Gulf & Western	147.192	-9.46472	13	0.0769231	BG	Cook, G. C. (1979) Ann.Hum.Biol 6, 55.
AUSTRALASIA	PAPUA NEW GUINEA	Highlands	147.192	-9.46472	13	0	BG	Cook, G. C. (1979) Ann.Hum.Biol 6, 55.
AUSTRALASIA	PAPUA NEW GUINEA	Huli, Mendi, and Dunai	142.95	-5.7	30	0.1	BG	Jenkins, T., et al. (1981) Ann.Hum.Biol 8, 447.
AUSTRALASIA	PAPUA NEW GUINEA	Milne Bay	147.192	-9.46472	2	0	BG	Cook, G. C. (1979) Ann.Hum.Biol 6, 55.
AUSTRALASIA	PAPUA NEW GUINEA	Morobe & Northern	147.192	-9.46472	5	0	BG	Cook, G. C. (1979) Ann.Hum.Biol 6, 55.
AUSTRALASIA	PAPUA NEW GUINEA	N. Solomons & E. New Britain	147.192	-9.46472	3	0	BG	Cook, G. C. (1979) Ann.Hum.Biol 6, 55.
EUROPE	AUSTRIA	Austrian	14	47.75	118	0.754237	BH	Rosenkranz, W., et al. (1982) Hum.Genet 62, 158.
EUROPE	AUSTRIA	Austrian	14	47.75	57	0.789474	BH	Rosenkranz, W., et al. (1982) Hum.Genet 62, 158.
EUROPE	AUSTRIA	Austrian	14	47.75	88	0.795455	BH	Rosenkranz, W., et al. (1982) Hum.Genet 62, 158.
EUROPE	AUSTRIA	Austrian	14	47.75	32	0.8125	BH	Rosenkranz, W., et al. (1982) Hum.Genet 62, 158.
EUROPE	AUSTRIA	Karnten Austrian	14.3053	46.6247	46	0.804348	BH	Rosenkranz, W., et al. (1982) Hum.Genet 62, 158.
EUROPE	AUSTRIA	Oberosterreich Austrian	14.3	48.3	45	0.844444	BH	Rosenkranz, W., et al. (1982) Hum.Genet 62, 158.
EUROPE	AUSTRIA	Tirol Austrian	9.76667	47.5	124	0.830645	BH	Rosenkranz, W., et al. (1982) Hum.Genet 62, 158.
EUROPE	CYPRUS	Greek Cypriots	33.367	35.1667	50	0.34	BG	Kanaghinis, T., et al. (1974) Am.J.Dig.Dis. 19, 1021.
EUROPE	DENMARK	Danes	12.5833	55.7333	91	0.956044	BG	Busk, H. E., et al. (1975) Ugeskr Laeger 137, 2062-4.
EUROPE	ESTONIA	Estonian	26.7006	58.2306	112	0.75	BG	Lember, M., et al. (1991) Eur J Gastroenterol Hepatol 3, 479.
EUROPE	ESTONIA	Setus	27.6381	57.9581	100	0.51	UG	Lember, M., et al. (1991) Eur J Gastroenterol Hepatol 3, 479.
EUROPE	FINLAND	Finnish-speaking Finns	21.433	60.6	91	0.923077	BG	Sahi, T. (1974) Scand.J.Gastroenterol. 9, 303.
EUROPE	FINLAND	Finns	27.6833	62.9	638	0.829154	BIOPSY	Jussila, J. (1969) Ann.Clin.Res. 1, 199.
EUROPE	FINLAND	Rural Finn	21.9311	60.4114	159	0.830189	BG	Jussila, J., et al. (1970) Scand.J.Gastroenterol. 5, 49.
EUROPE	FINLAND	Swedish-speaking Finns	21.433	60.6	156	0.826923	BG	Sahi, T. (1974) Scand.J.Gastroenterol. 9, 303.
EUROPE	FORMER CZECHOSLOVAKIA	Czech	17.5	49	17	0.823529	BG	Leichter, J. (1972) Am.J.Dig.Dis. 17, 73.
EUROPE	FRANCE	French	5.817	44.933	102	0.764706	BH	Cloarec, D., et al. (1991) Gastroenterol.Clin.Biol 15, 588.
EUROPE	FRANCE	French	6.63333	49.75	85	0.705882	BH	Cuddenec, Y., et al. (1982) Gastroenterol.Clin.Biol 6, 776.
EUROPE	FRANCE	Maghrebins (Northern African Muslims)	7.25	43.7	55	0.218182	BG	O'Morain, C., et al. (1978) Acta Gastroenterol Belg 41, 56-63.
EUROPE	FRANCE	Northern French	6.63333	49.75	76	0.776316	BH	Cuddenec, Y., et al. (1982) Gastroenterol.Clin.Biol 6, 776.
EUROPE	FRANCE	Southern French	6.63333	49.75	40	0.425	BH	Cuddenec, Y., et al. (1982) Gastroenterol.Clin.Biol 6, 776.
EUROPE	FRANCE	Southern French	7.25	43.7	55	0.581818	BG	O'Morain, C., et al. (1978) Acta Gastroenterol Belg 41, 56-63.
EUROPE	GERMANY	Baden-Wurttemberg Germans	9.5	48.4	136	0.764706	BH	Flatz, G., et al. (1982) Hum.Genet 62, 152.
EUROPE	GERMANY	Bayern Germans	12.5333	47.8	221	0.864253	BH	Flatz, G., et al. (1982) Hum.Genet 62, 152.
EUROPE	GERMANY	Eastern Germans	13.75	51.05	246	0.776423	BH	Flatz, G., et al. (1982) Hum.Genet 62, 152.
EUROPE	GERMANY	Germans	8.51667	53.1833	60	0.866667	BIOPSY	Howell, J. N., et al. (1980) Hepatogastroenterology 27, 208.
EUROPE	GERMANY	Northwest Germans	8.8	53.0833	341	0.912023	BH	Flatz, G., et al. (1982) Hum.Genet 62, 152.
EUROPE	GERMANY	Rheinland and Pfalz Germans	8.27111	50	182	0.862637	BH	Flatz, G., et al. (1982) Hum.Genet 62, 152.
EUROPE	GERMANY	Schleswig-Holstein Germans	9.55	54.5167	100	0.94	BH	Flatz, G., et al. (1982) Hum.Genet 62, 152.
EUROPE	GREECE	Continental Greeks	23.733	37.983	600	0.553333	BG	Kanaghinis, T., et al. (1974) Am.J.Dig.Dis. 19, 1021.
EUROPE	GREECE	Cretan Greek	25.1306	35.325	50	0.44	BG	Kanaghinis, T., et al. (1974) Am.J.Dig.Dis. 19, 1021.
EUROPE	GREECE	Greek	23.733	37.9833	16	0.625	BG	Spanidou, E. P., & Petrakis, NL (1972) Lancet 2, 872.
EUROPE	GREECE	Greeks	23.733	37.983	200	0.25	BH	Ladas, S., et al. (1982) Gut 23, 968.
EUROPE	GREECE	Greeks	23.733	37.983	250	0.768	BG	Zografos et al. (1973), The Lancet, 301,367.
EUROPE	HUNGARY	Eastern Hungarian	19.0833	47.5	70	0.714286	BH	Czeizel, A., et al. (1983) Hum.Genet 64, 398.
EUROPE	HUNGARY	Hungarian	19.0833	47.5	262	0.591603	BH	Czeizel, A., et al. (1983) Hum.Genet 64, 398.
EUROPE	HUNGARY	Matyo	20.583	47.8167	172	0.633721	BH	Czeizel, A., et al. (1983) Hum.Genet 64, 398.
EUROPE	HUNGARY	Northeastern Hungarian	19.0833	47.5	103	0.582524	BH	Czeizel, A., et al. (1983) Hum.Genet 64, 398.
EUROPE	HUNGARY	Romai	21.7167	47.95	113	0.442478	BH	Czeizel, A., et al. (1983) Hum.Genet 64, 398.
EUROPE	HUNGARY	Western Hungarian	19.0833	47.5	100	0.72	BH	Czeizel, A., et al. (1983) Hum.Genet 64, 398.
EUROPE	IRELAND	Native Irish	-6.25	53.333	50	0.96	BG	Fielding, J. F., et al. (1981) Ir.J.Med.Sci. 150, 276.
EUROPE	ITALY	Italians	9.2	45.467	42	0.380952	BH	Bozzani, A., et al. (1986) Dig.Dis.Sci. 31, 1313.
EUROPE	ITALY	Italians	9.2	45.4667	89	0.483146	BG	Cavalli-Sforza et al. (1987) Am J Clin Nutr 45, 748
EUROPE	ITALY	Italians	12.4833	41.9	65	0.815385	BG	Cavalli-Sforza et al. (1987) Am J Clin Nutr 45, 748
EUROPE	ITALY	Italians	14.25	40.8333	51	0.588235	BG	Cavalli-Sforza et al. (1987) Am J Clin Nutr 45, 748
EUROPE	ITALY	Italians	14.25	40.8333	44	0.227273	BIOPSY	Rossi et al., (1997), Gastroenterology. 112(5), 1506.
EUROPE	ITALY	Italians	9.2	45.4667	20	0.25	BH	Zuccato, E., et al. (1983) Eur J Clin Invest 13, 261.
EUROPE	ITALY	Napolitans	14.25	40.8333	99	0.464646	BH	Rinaldi, E., et al. (1984) Lancet 1, 355-7.
EUROPE	ITALY	Neapolitan	14.25	40.833	9	0	BG	De Ritis, F., et al. (1970) Enzymol.Biol Clin.(Basel) 11, 263.
EUROPE	ITALY	Northern Italians	7.66667	45.05	208	0.490385	BH	Burgio, G. R., et al. (1984) Am.J.Clin.Nutr. 39, 100.
EUROPE	ITALY	Sardinians	8.56028	40.7272	50	0.14	BH	Meloni, G. F., et al. (2001)Am.J.Clin.Nutr. 73, 582.
EUROPE	ITALY	Sardinians	9.003	39.4	47	0.148936	BH	Meloni, T., et al., (1998) Ital J Gastroenterol Hepatol 30, 490.
EUROPE	ITALY	Sardinians	9.003	40.1	53	0.113208	BH	Meloni, T., et al., (1998) Ital J Gastroenterol Hepatol 30, 490.
EUROPE	ITALY	Sardinians	9.003	40.3	38	0.184211	BH	Meloni, T., et al., (1998) Ital J Gastroenterol Hepatol 30, 490.
EUROPE	ITALY	Sicilians	13.367	38.1167	100	0.29	BH	Burgio, G. R., et al. (1984) Am.J.Clin.Nutr. 39, 100.
EUROPE	POLAND	Eastern Polish	23.1333	52.0333	35	0.628571	BH	Socha, J., et al. (1984) Ann.Hum.Biol 11, 311.
EUROPE	POLAND	Northeastern Polish	22.35	53.8333	34	0.588235	BH	Socha, J., et al. (1984) Ann.Hum.Biol 11, 311.
EUROPE	POLAND	Polish	21	52.25	21	0.714286	BG	Leichter, J. (1972) Am.J.Dig.Dis. 17, 73.
EUROPE	POLAND	Polish	19	51.7333	29	0.62069	BH	Socha, J., et al. (1984) Ann.Hum.Biol 11, 311.
EUROPE	POLAND	Polish	19.3667	52.2333	92	0.630435	BH	Socha, J., et al. (1984) Ann.Hum.Biol 11, 311.
EUROPE	POLAND	Polish	19.3667	52.2333	85	0.635294	BH	Socha, J., et al. (1984) Ann.Hum.Biol 11, 311.
EUROPE	RUSSIA	Kildin Saami	32	68	50	0.52	BG	Kozlov, A. I. (1998) Int J Circumpolar Health 57, 18.
EUROPE	RUSSIA	Komi-Permiaks	32	68	112	0.5	BG	Kozlov, A. I. (1998) Int J Circumpolar Health 57, 18.
EUROPE	RUSSIA	Udmurtians	32	68	75	0.413333	BG	Kozlov, A. I. (1998) Int J Circumpolar Health 57, 18.
EUROPE	SPAIN	Galician	-8.55	42.8833	338	0.659763	BH	Leis, R., et al. (1997) J.Pediatr.Gastroenterol.Nutr. 25, 296.
EUROPE	UK	British	-3.2	55.95	150	0.953333	BG	Ferguson, A., et al. (1984) Gut 25, 163.
EUROPE	UK	British natives	-1.25	51.75	75	0.946667	BIOPSY	Ho, M. W., et al. (1982) Am.J.Hum.Genet 34, 650.
EUROPE	UK	White British	-1.91667	52.4667	67	0.97	BIOPSY	Iqbal, T. H., et al. (1993) Br. Med. J. 306, 1303.
NEAR/MIDDLE EAST	AFGHANISTAN	Hazara	69.1833	34.5167	10	0.2	BG	Rahimi, A. G., et al. (1976) Hum.Genet. 34, 57.
NEAR/MIDDLE EAST	AFGHANISTAN	Mixed urban	69.1833	34.5167	34	0.235294	BG	Rahimi, A. G., et al. (1976) Hum.Genet. 34, 57.
NEAR/MIDDLE EAST	AFGHANISTAN	Pasha-I	71	36	60	0.133333	BG	Rahimi, A. G., et al. (1976) Hum.Genet. 34, 57.
NEAR/MIDDLE EAST	AFGHANISTAN	Pashtun	69.1833	34.5167	71	0.211268	BG	Rahimi, A. G., et al. (1976) Hum.Genet. 34, 57.
NEAR/MIDDLE EAST	AFGHANISTAN	Tajik	69.1833	34.5167	79	0.177215	BG	Rahimi, A. G., et al. (1976) Hum.Genet. 34, 57.
NEAR/MIDDLE EAST	AFGHANISTAN	Uzbek	69.1833	34.5167	16	0	BG	Rahimi, A. G., et al. (1976) Hum.Genet. 34, 57.
NEAR/MIDDLE EAST	IRAN	Iranian	51.424	35.6719	21	0.142857	BG	Sadre, M., et al. (1979) Am.J.Clin.Nutr. 32, 1948.
NEAR/MIDDLE EAST	ISRAEL	Arabs	34.9503	32.2328	67	0.194	BG	Gilat, T et al. (1971) Digestive Diseases 16, 203
NEAR/MIDDLE EAST	JORDAN	Jordanian Arabs	35.933	31.95	148	0.25	BH	Hijazi, S. S., et al. (1983) Trop.Geogr.Med. 35, 157.
NEAR/MIDDLE EAST	JORDAN	Mediterranean origin Jordanian Arabs	35.933	31.95	56	0.232143	BG	Snook, C. R., et al. (1976) Trop.Geogr.Med. 28, 333.
NEAR/MIDDLE EAST	JORDAN	Urban/agricultural Jordanian Arabs	35.933	31.95	162	0.759259	BH	Hijazi, S. S., et al. (1983) Trop.Geogr.Med. 35, 157.
NEAR/MIDDLE EAST	KUWAIT	Arab Kuwaiti	47.978	29.37	70	0.528571	BH	Sanae, H. A., et al. (2003) Med. Princ. Pract. 12, 160.
NEAR/MIDDLE EAST	KUWAIT	Asian Kuwaiti	47.978	29.37	79	0.417722	BH	Sanae, H. A., et al. (2003) Med. Princ. Pract. 12, 160.
NEAR/MIDDLE EAST	LEBANON	Lebanese	35.51	33.8719	74	0.216216	BG	Nasrallah, S. M. (1979) Am.J.Clin.Nutr. 32, 1994.
NEAR/MIDDLE EAST	PAKISTAN	Punjabi	73.067	33.6	53	0.55	BG	Abbas H., Ahmad M. (1983) Hum. Genet. 64:277.
NEAR/MIDDLE EAST	SAUDI ARABIA	Arabs	50.1142	26.4258	109	0.43	BH	Dissanayake, A.S. et al., (1990) Annals of Saudi Medicine, 10, 598.
NEAR/MIDDLE EAST	SAUDI ARABIA	Bedouin	50.1142	26.4258	21	0.81	BH	Dissanayake, A.S. et al., (1990) Annals of Saudi Medicine, 10, 598.
NEAR/MIDDLE EAST	SAUDI ARABIA	Beduin and Urban Saudi	46.773	24.641	14	0.857	BG	Cook & Al Torki (1975) Br. Med. J. 3,135.
NEAR/MIDDLE EAST	SAUDI ARABIA	Yemenites	50.1142	26.4258	17	0.53	BH	Dissanayake, A.S. et al., (1990) Annals of Saudi Medicine, 10, 598.
NEAR/MIDDLE EAST	TURKEY	Central Anatolia	39.5	34	104	0.288462	BH	Flatz, G., et al. (1986) Am.J.Hum.Genet 38, 515.
NEAR/MIDDLE EAST	TURKEY	Eastern Anatolia	39.5	40	122	0.262295	BH	Flatz, G., et al. (1986) Am.J.Hum.Genet 38, 515.
NEAR/MIDDLE EAST	TURKEY	North Coast of Turkey	34	41.5	64	0.3125	BH	Flatz, G., et al. (1986) Am.J.Hum.Genet 38, 515.
NEAR/MIDDLE EAST	TURKEY	South Coast of Turkey	33	36.5	54	0.277778	BH	Flatz, G., et al. (1986) Am.J.Hum.Genet 38, 515.
NEAR/MIDDLE EAST	TURKEY	Turks	32.8644	39.9272	30	0.633333	BG	Tuncbilek, et al. (1973), The Lancet July 21, 151
NEAR/MIDDLE EAST	TURKEY	Western Anatolia and European Turkey	28.9647	41.0186	126	0.301587	BH	Flatz, G., et al. (1986) Am.J.Hum.Genet 38, 515.
