# Supplementary material for: A worldwide correlation of lactase persistence phenotype and genotypes
Source: BMC Evol Biol. 2010 Feb 9;10:36. doi: 10.1186/1471-2148-10-36 (PMC2834688; doi:10.1186/1471-2148-10-36)
Supplement: Additional file 2 — A table of the lactase persistence associated allele frequencies. Columns show location (continent, country, longitude and latitude), population group, number of individuals tested, frequency of -13910*T, -13,907*G, -13,915*G and -14,010*C LP-associated alleles, the sum of all LP-associated alleles, predicted lactase persistence frequency, and the primary literature and own data source. Data taken from SNP typing tests (where only -13,910*T is shown) or from resequencing. The Americas were excluded from the table due to paucity of data. The predicted lactase persistence frequency was calculated by assuming Hardy-Weinberg equilibrium and dominance using the sum of the all available LP-associated alleles at a specific location. Wherever only country name was available, location was determined by the capital city or the estimated central point of the country. It should be noted that the collection location for the Indian and North Indian genotype data was Singapore. As an exception, we placed these data in the location of the ancestral population because of lack of genetic data from India. [file 1471-2148-10-36-S2.XLS]

## Sheet: LP Genotype
CONTINENT/REGION	COUNTRY	POPULATION	LONGITUDE	LATITUDE	N	-14010 G>C	-13915 T>G	-13907 C>G	-13910 C>T	SUM OF ALL LP-ASSOCIATED ALLELES	PREDICTED LACTASE PERSISTENCE FREQUENCY	REFERENCE
AFRICA	Algeria	Berber Mzab	3.051	36.763	66	0	0	0	0.17	0.17	0.3111	Myles et al. (2005) Hum Genet. 117, 34.
AFRICA	Algeria	Mozabite	3.05056	36.7631	60	-	-	-	0.217	0.217	0.386911	Bersaglieri et al. (2004) Am J Hum Genet. 74, 1111.
AFRICA	Angola	Kuvale	12.1522	-15.1961	54	0.06	0	0	0	0.06	0.1164	Coelho et al. (2009) BMC Evol Biol. 9, 80.
AFRICA	Angola	Nyaneka-Nkhumbi	12.1522	-15.1961	153	0.03	0	0	0	0.03	0.0591	Coelho et al. (2009) BMC Evol Biol. 9, 80.
AFRICA	Angola	Ovimbundu	12.1522	-15.1961	96	0.01	0	0	0	0.01	0.0199	Coelho et al. (2009) BMC Evol Biol. 9, 80.
AFRICA	Cameroon	Cameroonian	12.5	6	130	0	0	0	0	0	0	Jones et al. (2009, unpublished)
AFRICA	Cameroon	Cameroonian	14.5	13	108	0	0.08	0	0.02	0.1	0.19	Jones et al. (2009, unpublished)
AFRICA	Cameroon	Fulani	14	11	110	0	0	0	0.391	0.391	0.629119	Ingram et al. (2009, in press) J Mol Evol.
AFRICA	Cameroon	Fulani	11.55	6.46667	98	-	-	-	0.112	0.112	0.211456	Mulcare et al. (2004) Am J Hum Genet. 74, 1102.
AFRICA	Cameroon	Hausa	11.55	6.46667	36	-	-	-	0.139	0.139	0.258679	Mulcare et al. (2004) Am J Hum Genet. 74, 1102.
AFRICA	Cameroon	Mambila	13	9	74	0	0	0	0	0	0	Ingram et al. (2009, in press) J Mol Evol.
AFRICA	Cameroon	Mambila	11.2833	6.45	244	-	-	-	0.004	0.004	0.007984	Mulcare et al. (2004) Am J Hum Genet. 74, 1102.
AFRICA	Cameroon	Nso	10.6667	6.2	252	-	-	-	0	0	0	Mulcare et al. (2004) Am J Hum Genet. 74, 1102.
AFRICA	Cameroon	Shuwa Arab	14	13	30	0	0.133	0	0	0.133	0.248311	Ingram et al. (2009, in press) J Mol Evol.
AFRICA	Cameroon	Yamba	11.55	6.46667	42	-	-	-	0	0	0	Mulcare et al. (2004) Am J Hum Genet. 74, 1102.
AFRICA	Congo	Congolese	15.2847	-4.25917	90	0	0	0	0	0	0	Jones et al. (2009, unpublished)
AFRICA	Ethiopia	Afar	41.4394	11.5636	74	0	0.122	0.297	0.013	0.432	0.677376	Ingram et al. (2009, in press) J Mol Evol.
AFRICA	Ethiopia	Amharic	38.7	9.033	38	0	0.132	0.053	0	0.185	0.335775	Ingram et al. (2009, in press) J Mol Evol.
AFRICA	Ethiopia	Ethiopian	34.5	7.58333	120	0	0	0	0	0	0	Jones et al. (2009, unpublished)
AFRICA	Ethiopia	Ethiopian	36.65	5.65	132	0	0.05	0.02	0	0.07	0.1351	Jones et al. (2009, unpublished)
AFRICA	Ethiopia	Ethiopian	36.8333	7.66667	146	0.01	0.08	0.07	0	0.16	0.2944	Jones et al. (2009, unpublished)
AFRICA	Ethiopia	Ethiopian	38.7	9.03333	130	0	0.02	0.06	0	0.1	0.19	Jones et al. (2009, unpublished)
AFRICA	Ethiopia	Ethiopian	41.4394	11.5636	148	0.01	0.19	0.25	0.01	0.46	0.7084	Jones et al. (2009, unpublished)
AFRICA	Ethiopia	Phenotyped Somali	41.867	9.583	218	0.005	0.05	0.055	0.018	0.128	0.239616	Ingram et al. (2009, in press) J Mol Evol.
AFRICA	Ethiopia	Somali	42.8	9.35	74	0.027	0.04	0.095	0	0.162	0.297756	Ingram et al. (2009, in press) J Mol Evol.
AFRICA	Ethiopian	Nuer	34.5833	8.25	238	-	-	-	0	0	0	Mulcare et al. (2004) Am J Hum Genet. 74, 1102.
AFRICA	Ghana	Ghanaian	-1	7	114	0	0	0	0	0	0	Jones et al. (2009, unpublished)
AFRICA	Ghana	Ghanaian	-1.61667	6.68333	196	0	0	0	0	0	0	Torniainen et al. (2009) BMC Genet. 10, 31.
AFRICA	Kenya	Borana	38	1	16	0.125	0.1875	0.125	0	0.4375	0.683594	Tishkoff et al. (2007) Nat Genet. 39, 31
AFRICA	Kenya	Burji	38	1	16	0.063	0	0	0	0.063	0.122031	Tishkoff et al. (2007) Nat Genet. 39, 31
AFRICA	Kenya	El Molo	38	1	18	0.111	0	0	0	0.111	0.209679	Tishkoff et al. (2007) Nat Genet. 39, 31
AFRICA	Kenya	Gabra	38	1	18	0	0.278	0.111	0	0.389	0.626679	Tishkoff et al. (2007) Nat Genet. 39, 31
AFRICA	Kenya	Kikuyu	38	1	4	0.75	0	0	0	0.75	0.9375	Tishkoff et al. (2007) Nat Genet. 39, 31
AFRICA	Kenya	Konso	38	1	12	0.083	0.083	0	0	0.166	0.304444	Tishkoff et al. (2007) Nat Genet. 39, 31
AFRICA	Kenya	Maasai	38	1	64	0.578	0	0.03	0	0.608	0.846336	Tishkoff et al. (2007) Nat Genet. 39, 31
AFRICA	Kenya	Marakwet	38	1	14	0.357	0.071	0	0	0.428	0.672816	Tishkoff et al. (2007) Nat Genet. 39, 31
AFRICA	Kenya	Nandi	38	1	8	0.25	0	0	0	0.25	0.4375	Tishkoff et al. (2007) Nat Genet. 39, 31
AFRICA	Kenya	Ogiek	38	1	22	0.364	0	0	0	0.364	0.595504	Tishkoff et al. (2007) Nat Genet. 39, 31
AFRICA	Kenya	Pokot	38	1	28	0.286	0.036	0	0	0.322	0.540316	Tishkoff et al. (2007) Nat Genet. 39, 31
AFRICA	Kenya	Rendille	38	1	16	0.125	0.125	0.063	0	0.313	0.528031	Tishkoff et al. (2007) Nat Genet. 39, 31
AFRICA	Kenya	Sabaot	38	1	12	0.167	0	0	0	0.167	0.306111	Tishkoff et al. (2007) Nat Genet. 39, 31
AFRICA	Kenya	Samburu	38	1	18	0.278	0.056	0.063	0	0.397	0.636391	Tishkoff et al. (2007) Nat Genet. 39, 31
AFRICA	Kenya	Sengwer	38	1	32	0.063	0	0	0	0.063	0.122031	Tishkoff et al. (2007) Nat Genet. 39, 31
AFRICA	Kenya	Somali	38	1	2	0	0.5	0	0	0.5	0.75	Tishkoff et al. (2007) Nat Genet. 39, 31
AFRICA	Kenya	Tugen	38	1	32	0.188	0	0	0	0.188	0.340656	Tishkoff et al. (2007) Nat Genet. 39, 31
AFRICA	Kenya	Turkana	38	1	26	0.208	0	0	0	0.208	0.372736	Tishkoff et al. (2007) Nat Genet. 39, 31
AFRICA	Kenya	Wata	38	1	2	0	0	0	0	0	0	Tishkoff et al. (2007) Nat Genet. 39, 31
AFRICA	Kenya	Yaaku	38	1	28	0.536	0	0.042	0	0.578	0.821916	Tishkoff et al. (2007) Nat Genet. 39, 31
AFRICA	Malawi	Bantu	33.7833	-13.9833	310	-	-	-	0	0	0	Mulcare et al. (2004) Am J Hum Genet. 74, 1102.
AFRICA	Malawi	Malawian	33.5	-13	100	0	0	0	0	0	0	Jones et al. (2009, unpublished)
AFRICA	Morocco	Arabs	-6.836	34.025	180	-	-	-	0.18	0.18	0.3276	Enattah et al. (2008) Am J Hum Genet. 82, 57.
AFRICA	Morocco	Berber	-3.76667	34.05	154	-	-	-	0.136	0.136	0.253504	Mulcare et al. (2004) Am J Hum Genet. 74, 1102.
AFRICA	Morocco	Moroccan	-6.836	34.025	24	0	0.083	0	0.21	0.293	0.500151	Enattah et al. (2008) Am J Hum Genet. 82, 57.
AFRICA	Morocco	Saharawi	-6.836	34.025	114	-	-	-	0.26	0.26	0.4524	Enattah et al. (2008) Am J Hum Genet. 82, 57.
AFRICA	Morocco (High-Atlas)	Amizmiz	-4	34	78	0	0	0	0.14	0.14	0.2604	Myles et al. (2005) Hum Genet. 117, 34.
AFRICA	Morocco (Mid-Atlas)	Berber Moyen-Atlas	-6	32	66	0	0	0	0.16	0.16	0.2944	Myles et al. (2005) Hum Genet. 117, 34.
AFRICA	Mozambique	Mozambicans	36.5	-18	102	0	0	0	0	0	0	Jones et al. (2009, unpublished)
AFRICA	N.E. Kenya	Bantu	36	-1	24	-	-	-	0	0	0	Bersaglieri et al. (2004) Am J Hum Genet. 74, 1111.
AFRICA	Namibia	San	17.0836	-22.57	14	-	-	-	0	0	0	Bersaglieri et al. (2004) Am J Hum Genet. 74, 1111.
AFRICA	Namibia	San	17.0836	-22.57	30	-	-	-	0	0	0	Mulcare (2006) London: University of London PhD.
AFRICA	Nigeria	Yoruba	3.46667	7.23333	50	-	-	-	0	0	0	Bersaglieri et al. (2004) Am J Hum Genet. 74, 1111.
AFRICA	Senegal	Manjak	-16	14	186	-	-	-	0	0	0	Mulcare et al. (2004) Am J Hum Genet. 74, 1102.
AFRICA	Senegal	Wolof	-17.38	14.67	118	0	0	0	0	0	0	Ingram et al. (2009, in press) J Mol Evol.
AFRICA	Senegal	Wolof	-17	14	20	-	-	-	0	0	0	Mulcare et al. (2004) Am J Hum Genet. 74, 1102.
AFRICA	Somalia	Somali	45.367	2.067	158	-	-	-	0.03	0.03	0.0591	Enattah et al. (2008) Am J Hum Genet. 82, 57.
AFRICA	South Africa	Bantu	28.0833	-26.2	16	-	-	-	0	0	0	Bersaglieri et al. (2004) Am J Hum Genet. 74, 1111.
AFRICA	South Africa	Bantu	28.0833	-26.2	50	-	-	-	0	0	0	Mulcare (2006) London: University of London PhD.
AFRICA	South Africa	Mixed	18.4167	-33.9167	62	0.07	0	0	0.22	0.29	0.4959	Torniainen et al. (2009) BMC Genet. 10, 31.
AFRICA	South Africa	Xhosa	18.4167	-33.9167	109	0.133	0	0	0	0.133	0.248311	Torniainen et al. (2009) BMC Genet. 10, 31.
AFRICA	Sudan	Ama	30	20	4	0	0	0	0	0	0	Tishkoff et al. (2007) Nat Genet. 39, 31
AFRICA	Sudan	Beja (Banuamir)	30	20	12	0	0.167	0.25	0	0.417	0.660111	Tishkoff et al. (2007) Nat Genet. 39, 31
AFRICA	Sudan	Beja (Hadandawa)	30	20	22	0	0.091	0.182	0	0.273	0.471471	Tishkoff et al. (2007) Nat Genet. 39, 31
AFRICA	Sudan	Beni Amer	37.2164	19.6158	38	-	-	-	0.05	0.05	0.0975	Ingram et al. (2007) Hum Genet. 120, 779, Ingram (2008) London: University of London PhD.
AFRICA	Sudan	Beni Amer	37.2164	19.6158	162	0	0.247	0.006	0.006	0.259	0.450919	Ingram et al. (2009, in press) J Mol Evol.
AFRICA	Sudan	Dinka	30	20	18	0	0	0	0	0	0	Tishkoff et al. (2007) Nat Genet. 39, 31
AFRICA	Sudan	Dunglawi	30	20	12	0	0	0.083	0	0.083	0.159111	Ingram et al. (2009, in press) J Mol Evol.
AFRICA	Sudan	Fulani	30	20	88	-	-	-	0.48	0.48	0.7296	Enattah et al. (2008) Am J Hum Genet. 82, 57.
AFRICA	Sudan	Gaali	32.534	15.588	20	0	0	0.05	0	0.05	0.0975	Enattah et al. (2008) Am J Hum Genet. 82, 57.
AFRICA	Sudan	Jaali	33.434	16.691	172	0	0.134	0.006	0.006	0.146	0.270684	Ingram et al. (2009, in press) J Mol Evol.
AFRICA	Sudan	Koalib	30	20	2	0	0	0	0	0	0	Tishkoff et al. (2007) Nat Genet. 39, 31
AFRICA	Sudan	Liguri/Logorik	30	20	2	0	0	0	0	0	0	Tishkoff et al. (2007) Nat Genet. 39, 31
AFRICA	Sudan	Mahas	32.534	15.588	30	0	0.17	0	0	0.17	0.3111	Enattah et al. (2008) Am J Hum Genet. 82, 57.
AFRICA	Sudan	Masalit	30	20	2	0	0	0	0	0	0	Tishkoff et al. (2007) Nat Genet. 39, 31
AFRICA	Sudan	Nuer	30	20	10	0	0	0	0	0	0	Tishkoff et al. (2007) Nat Genet. 39, 31
AFRICA	Sudan	Shaigi	30	20	18	0	0.056	0	0	0.056	0.108864	Ingram et al. (2009, in press) J Mol Evol.
AFRICA	Sudan	Shilook	30	20	16	0	0	0	0	0	0	Tishkoff et al. (2007) Nat Genet. 39, 31
AFRICA	Sudan	Sudanese	30	15	60	0	0.07	0	0.02	0.09	0.1719	Jones et al. (2009, unpublished)
AFRICA	Sudanese	Dinka	31	4	68	-	-	-	0	0	0	Mulcare et al. (2004) Am J Hum Genet. 74, 1102.
AFRICA	Sudanese	Ga'ali	30	20	60	-	-	-	0	0	0	Mulcare et al. (2004) Am J Hum Genet. 74, 1102.
AFRICA	Sudanese	Nuer	31	4	26	-	-	-	0	0	0	Mulcare et al. (2004) Am J Hum Genet. 74, 1102.
AFRICA	Sudanese	Shaigi	30	20	22	-	-	-	0	0	0	Mulcare et al. (2004) Am J Hum Genet. 74, 1102.
AFRICA	Tanzania	Akie	35	-5	28	0.25	0	0	0	0.25	0.4375	Tishkoff et al. (2007) Nat Genet. 39, 31
AFRICA	Tanzania	Burunge	35	-5	36	0.382	0	0	0	0.382	0.618076	Tishkoff et al. (2007) Nat Genet. 39, 31
AFRICA	Tanzania	Datog	35	-5	8	0.625	0	0	0	0.625	0.859375	Tishkoff et al. (2007) Nat Genet. 39, 31
AFRICA	Tanzania	Dorobo	35	-5	20	0.4	0	0	0	0.4	0.64	Tishkoff et al. (2007) Nat Genet. 39, 31
AFRICA	Tanzania	Fiome	35	-5	24	0.55	0	0	0	0.55	0.7975	Tishkoff et al. (2007) Nat Genet. 39, 31
AFRICA	Tanzania	Hadza	35	-5	36	0	0	0	0	0	0	Tishkoff et al. (2007) Nat Genet. 39, 31
AFRICA	Tanzania	Iraqw	35	-5	78	0.577	0	0	0	0.577	0.821071	Tishkoff et al. (2007) Nat Genet. 39, 31
AFRICA	Tanzania	Maasai	35	-5	38	0.447	0	0	0	0.447	0.694191	Tishkoff et al. (2007) Nat Genet. 39, 31
AFRICA	Tanzania	Mbugu	35	-5	60	0.31	0	0	0	0.31	0.5239	Tishkoff et al. (2007) Nat Genet. 39, 31
AFRICA	Tanzania	Mbugwe	35	-5	26	0.269	0.038	0	0	0.307	0.519751	Tishkoff et al. (2007) Nat Genet. 39, 31
AFRICA	Tanzania	Pare	35	-5	20	0.1	0	0	0	0.1	0.19	Tishkoff et al. (2007) Nat Genet. 39, 31
AFRICA	Tanzania	Rangi	35	-5	70	0.271	0	0	0	0.271	0.468559	Tishkoff et al. (2007) Nat Genet. 39, 31
AFRICA	Tanzania	Samba'a	35	-5	6	0	0	0	0	0	0	Tishkoff et al. (2007) Nat Genet. 39, 31
AFRICA	Tanzania	Sandawe	35	-5	62	0.133	0	0	0	0.133	0.248311	Tishkoff et al. (2007) Nat Genet. 39, 31
AFRICA	Tanzania	Tanzanian	38.05	-5.38333	92	0.14	0	0	0	0.14	0.2604	Jones et al. (2009, unpublished)
AFRICA	Uganda	Bantu	32.9833	0.433333	44	-	-	-	0	0	0	Mulcare et al. (2004) Am J Hum Genet. 74, 1102.
AFRICA	Uganda	Ugandan	32.5656	0.315556	76	0.03	0	0	0	0.03	0.0591	Jones et al. (2009, unpublished)
ASIA	Afghanistan	Pashtu (Pushtu)	72	35	16	-	-	-	0.125	0.125	0.234375	Mulcare (2006) London: University of London PhD.
ASIA	Afghanistan	Tadjik	68.7086	36.1278	98	-	-	-	0.102041	0.102041	0.193669	Mulcare (2006) London: University of London PhD.
ASIA	Afghanistan	Uzbek	67.6392	35.4986	76	-	-	-	0.0789474	0.0789474	0.151662	Mulcare (2006) London: University of London PhD.
ASIA	Algeria	Algerian	-1.315	34.8783	21	-	-	-	0.333	0.333	0.555111	Mulcare (2006) London: University of London PhD.
ASIA	Armenia	Armenian	44.5136	40.1811	88	-	-	-	0.011	0.011	0.021879	Mulcare (2006) London: University of London PhD.
ASIA	Azerbaijan	Azerbaijani	49.8822	40.3953	44	-	-	-	0.0227273	0.0227273	0.044938	Mulcare (2006) London: University of London PhD.
ASIA	Cambodia	Cambodian	104.917	11.55	22	-	-	-	0	0	0	Bersaglieri et al. (2004) Am J Hum Genet. 74, 1111.
ASIA	China	Dai	116.388	39.9289	20	-	-	-	0	0	0	Bersaglieri et al. (2004) Am J Hum Genet. 74, 1111.
ASIA	China	Daur	116.388	39.9289	20	-	-	-	0	0	0	Bersaglieri et al. (2004) Am J Hum Genet. 74, 1111.
ASIA	China	Han	109	19	90	-	-	-	0	0	0	Bersaglieri et al. (2004) Am J Hum Genet. 74, 1111.
ASIA	China	Han	100	35	200	-	-	-	0	0	0	Enattah et al. (2008) Am J Hum Genet. 82, 57.
ASIA	China	Hezhen	116.388	39.9289	20	-	-	-	0	0	0	Bersaglieri et al. (2004) Am J Hum Genet. 74, 1111.
ASIA	China	Hezhen	132.5	47.7	77	-	-	-	0	0	0	Sun et al. (2007) Asia Pac J Clin Nutr. 16, 4.
ASIA	China	Kazak	81.3	43.9	94	-	-	-	0.0957447	0.0957447	0.182322	Sun et al. (2007) Asia Pac J Clin Nutr. 16, 4.
ASIA	China	Lahu	116.388	39.9289	20	-	-	-	0	0	0	Bersaglieri et al. (2004) Am J Hum Genet. 74, 1111.
ASIA	China	Man	123.2	40.2	75	-	-	-	0	0	0	Sun et al. (2007) Asia Pac J Clin Nutr. 16, 4.
ASIA	China	Miaozu	107	26	20	-	-	-	0	0	0	Bersaglieri et al. (2004) Am J Hum Genet. 74, 1111.
ASIA	China	Mongol	119.7	29.2	82	-	-	-	0.0487805	0.0487805	0.0951814	Sun et al. (2007) Asia Pac J Clin Nutr. 16, 4.
ASIA	China	Mongola	116.388	39.9289	20	-	-	-	0.1	0.1	0.19	Bersaglieri et al. (2004) Am J Hum Genet. 74, 1111.
ASIA	China	Naxi	116.388	39.9289	20	-	-	-	0	0	0	Bersaglieri et al. (2004) Am J Hum Genet. 74, 1111.
ASIA	China	Oroqen	116.388	39.9289	20	-	-	-	0	0	0	Bersaglieri et al. (2004) Am J Hum Genet. 74, 1111.
ASIA	China	Oroqen	131	53.5	45	-	-	-	0.0222222	0.0222222	0.0439506	Sun et al. (2007) Asia Pac J Clin Nutr. 16, 4.
ASIA	China	She	116.388	39.9289	20	-	-	-	0	0	0	Bersaglieri et al. (2004) Am J Hum Genet. 74, 1111.
ASIA	China	Tu	116.388	39.9289	20	-	-	-	0	0	0	Bersaglieri et al. (2004) Am J Hum Genet. 74, 1111.
ASIA	China	Tujia	116.388	39.9289	20	-	-	-	0	0	0	Bersaglieri et al. (2004) Am J Hum Genet. 74, 1111.
ASIA	China	Uygur	116.388	39.9289	20	-	-	-	0.05	0.05	0.0975	Bersaglieri et al. (2004) Am J Hum Genet. 74, 1111.
ASIA	China	Xibo	116.388	39.9289	18	-	-	-	0	0	0	Bersaglieri et al. (2004) Am J Hum Genet. 74, 1111.
ASIA	China	Yizu	116.388	39.9289	20	-	-	-	0	0	0	Bersaglieri et al. (2004) Am J Hum Genet. 74, 1111.
ASIA	India	Indian	80.2833	13.0833	68	-	-	-	0.132	0.132	0.246576	Mulcare (2006) London: University of London PhD.
ASIA	Iran	Iranians	51.424	35.672	42	0	0	0	0.1	0.1	0.19	Enattah et al. (2008) Am J Hum Genet. 82, 57.
ASIA	Mongolia	Mongolian	106.917	47.9167	102	0	0	0	0.04	0.04	0.0784	Jones et al. (2009, unpublished)
ASIA	North India	Indian	77.2	28.6	128	-	-	-	0.188	0.188	0.340656	Mulcare (2006) London: University of London PhD.
ASIA	Russia	Erzas	45.11	54.11	60	-	-	-	0.27	0.27	0.4671	Enattah et al. (2008) Am J Hum Genet. 82, 57.
ASIA	Russia	Mokshas	45.11	54.11	60	-	-	-	0.28	0.28	0.4816	Enattah et al. (2008) Am J Hum Genet. 82, 57.
ASIA	Russia	Ob-Ugric	80	60	40	-	-	-	0.03	0.03	0.0591	Enattah et al. (2008) Am J Hum Genet. 82, 57.
ASIA	Russia	Russian	90	60	76	0	0	0	0.07	0.07	0.1351	Jones et al. (2009, unpublished)
ASIA	Russia	Udmurts	80	60	60	-	-	-	0.33	0.33	0.5511	Enattah et al. (2008) Am J Hum Genet. 82, 57.
ASIA	Russia (Komi republic)	Komi	50.49	61.4	20	-	-	-	0.15	0.15	0.2775	Enattah et al. (2008) Am J Hum Genet. 82, 57.
ASIA	Siberia	Yakut	125	65	50	-	-	-	0.06	0.06	0.1164	Bersaglieri et al. (2004) Am J Hum Genet. 74, 1111.
ASIA	South Korea	South Korean	127	35.566	46	-	-	-	0	0	0	Enattah et al. (2008) Am J Hum Genet. 82, 57.
ASIA	Syria, Iraq, Lebanon, West Bank	Arabs	40	33	40	0	0.105	0	0.13	0.235	0.414775	Enattah et al. (2008) Am J Hum Genet. 82, 57.
AUSTRALASIA	Papua New Guinea	Papuan	147.192	-9.46472	34	-	-	-	0	0	0	Bersaglieri et al. (2004) Am J Hum Genet. 74, 1111.
AUSTRALASIA	Solomon Islands	Melanesian (NAN)	159.95	-9.43333	44	-	-	-	0	0	0	Bersaglieri et al. (2004) Am J Hum Genet. 74, 1111.
EUROPE	Czechoslovakia	Roma	14.4667	50.0833	162	-	-	-	0.0987654	0.0987654	0.187776	Mulcare (2006) London: University of London PhD.
EUROPE	Finland	Finns	28	65	1876	-	-	-	0.58	0.58	0.8236	Enattah et al. (2008) Am J Hum Genet. 82, 57.
EUROPE	Finland	Finns	28	65	1876	0	0	0	0.575	0.575	0.819375	Enattah et al. (2008) Am J Hum Genet. 82, 57.
EUROPE	Finland	Saami	29	69	60	-	-	-	0.17	0.17	0.3111	Enattah et al. (2008) Am J Hum Genet. 82, 57.
EUROPE	Finland and Sweden	Scandinavians	18.05	59.3333	360	-	-	-	0.815	0.815	0.965775	Bersaglieri et al. (2004) Am J Hum Genet. 74, 1111.
EUROPE	Finns	eastern	29	65	77	-	-	-	0.55	0.55	0.7975	Enattah et al. (2008) Am J Hum Genet. 82, 57.
EUROPE	Finns	western	26	65	308	-	-	-	0.62	0.62	0.8556	Enattah et al. (2008) Am J Hum Genet. 82, 57.
EUROPE	France	Basques	0	43.5	170	-	-	-	0.66	0.66	0.8844	Enattah et al. (2008) Am J Hum Genet. 82, 57.
EUROPE	France	French	2.33333	48.8667	58	-	-	-	0.431	0.431	0.676239	Bersaglieri et al. (2004) Am J Hum Genet. 74, 1111.
EUROPE	France	French	2.333	48.867	34	-	-	-	0.34	0.34	0.5644	Enattah et al. (2008) Am J Hum Genet. 82, 57.
EUROPE	France	French Basque	-1	43	48	-	-	-	0.667	0.667	0.889111	Bersaglieri et al. (2004) Am J Hum Genet. 74, 1111.
EUROPE	Germany	German	10	53.55	60	-	-	-	0.556	0.556	0.802864	Mulcare (2006) London: University of London PhD.
EUROPE	Greece	Greek	23.7333	37.9833	82	-	-	-	0.134146	0.134146	0.250297	Mulcare (2006) London: University of London PhD.
EUROPE	Greece	Greek	23.7333	37.9833	100	-	-	-	0.09	0.09	0.1719	Anagnostou et al. (2009) Am J Hum Biol. 21, 217.
EUROPE	Hungary	Hungarian	20.1667	46.25	110	-	-	-	0.62	0.62	0.8556	Nagy et al. (2009) Eur J Clin Nutr. 63, 909.
EUROPE	Italy	Central	12.4833	41.9	98	-	-	-	0.11	0.11	0.2079	Anagnostou et al. (2009) Am J Hum Biol. 21, 217.
EUROPE	Italy	Central-North	11.25	43.7667	206	-	-	-	0.13	0.13	0.2431	Anagnostou et al. (2009) Am J Hum Biol. 21, 217.
EUROPE	Italy	North Italian	9.71667	45.6833	28	-	-	-	0.357	0.357	0.586551	Bersaglieri et al. (2004) Am J Hum Genet. 74, 1111.
EUROPE	Italy	North-Eastern	12.3267	45.4386	219	-	-	-	0.24	0.24	0.4224	Anagnostou et al. (2009) Am J Hum Biol. 21, 217.
EUROPE	Italy	S. European	12.483	41.9	66	0	0	0	0.091	0.091	0.173719	Ingram et al. (2009, in press) J Mol Evol.
EUROPE	Italy	Sardinian	9.11667	39.2167	56	-	-	-	0.071	0.071	0.136959	Bersaglieri et al. (2004) Am J Hum Genet. 74, 1111.
EUROPE	Italy	Sardinian	9.11667	39.2167	153	-	-	-	0.07	0.07	0.1351	Anagnostou et al. (2009) Am J Hum Biol. 21, 217.
EUROPE	Italy	South Italians	16.25	39.3	200	-	-	-	0.05	0.05	0.0975	Enattah et al. (2008) Am J Hum Genet. 82, 57.
EUROPE	Italy	Southern	14.25	40.8333	189	-	-	-	0.08	0.08	0.1536	Anagnostou et al. (2009) Am J Hum Biol. 21, 217.
EUROPE	Italy	Tuscan	11.25	43.7667	16	-	-	-	0.063	0.063	0.122031	Bersaglieri et al. (2004) Am J Hum Genet. 74, 1111.
EUROPE	Mixed	N. European	15	54	110	0	0	0	0.618	0.618	0.854076	Ingram et al. (2009, in press) J Mol Evol.
EUROPE	Poland	Ashkenazi	21	52.25	96	-	-	-	0.083	0.083	0.159111	Mulcare (2006) London: University of London PhD.
EUROPE	Russia	Russian	37.6156	55.7522	50	-	-	-	0.24	0.24	0.4224	Bersaglieri et al. (2004) Am J Hum Genet. 74, 1111.
EUROPE	Russian (Caucasus)	Adygei	42.0578	44.2233	34	-	-	-	0.118	0.118	0.222076	Bersaglieri et al. (2004) Am J Hum Genet. 74, 1111.
EUROPE	Sweden	Swedish	17.983	59.233	784	-	-	-	0.737245	0.737245	0.93096	Almon et al. (2007) Scand J Gastroenterol. 42, 165.
EUROPE	UK	English, London	-0.116667	51.5	64	-	-	-	0.734	0.734	0.929244	Mulcare (2006) London: University of London PhD.
EUROPE	UK	Northern Ireland	-7.63333	54.3667	65	-	-	-	0.954	0.954	0.997884	Mulcare (2006) London: University of London PhD.
EUROPE	UK	Orcadian (Orkney Islands)	-3.3	58.95	32	-	-	-	0.688	0.688	0.902656	Bersaglieri et al. (2004) Am J Hum Genet. 74, 1111.
EUROPE/ASIA	Russia	Druss	47.123	42.826	34	-	-	-	0.12	0.12	0.2256	Enattah et al. (2008) Am J Hum Genet. 82, 57.
EUROPE/ASIA	Russia	mixed	47.123	42.826	46	-	-	-	0.13	0.13	0.2431	Enattah et al. (2008) Am J Hum Genet. 82, 57.
EUROPE/ASIA	Russia	Nog	47.123	42.826	40	-	-	-	0.07	0.07	0.1351	Enattah et al. (2008) Am J Hum Genet. 82, 57.
NEAR/MIDDLE EAST	Iran	Iranian	52	36	90	-	-	-	0.0444444	0.0444444	0.0869136	Mulcare (2006) London: University of London PhD.
NEAR/MIDDLE EAST	Iran	Qashqai	51.424	35.672	20	-	-	-	0.05	0.05	0.0975	Enattah et al. (2008) Am J Hum Genet. 82, 57.
NEAR/MIDDLE EAST	Israel	Bedouin	34.767	32.067	38	0	0.132	0	0.026	0.158	0.291036	Ingram et al. (2009, in press) J Mol Evol.
NEAR/MIDDLE EAST	Israel	Bedouin	34	31	98	-	-	-	0.031	0.031	0.061039	Bersaglieri et al. (2004) Am J Hum Genet. 74, 1111.
NEAR/MIDDLE EAST	Israel	Druze	35	33	96	-	-	-	0.021	0.021	0.041559	Bersaglieri et al. (2004) Am J Hum Genet. 74, 1111.
NEAR/MIDDLE EAST	Israel	Druze	34.767	32.067	28	0	0.107	0	0.036	0.143	0.265551	Ingram et al. (2009, in press) J Mol Evol.
NEAR/MIDDLE EAST	Israel	Non-Bedouin Arabs	34.767	32.067	160	0	0.05	0	0	0.05	0.0975	Ingram et al. (2009, in press) J Mol Evol.
NEAR/MIDDLE EAST	Israel	Palestinian Arabs	35.13	31.47	102	-	-	-	0.039	0.039	0.076479	Bersaglieri et al. (2004) Am J Hum Genet. 74, 1111.
NEAR/MIDDLE EAST	Israel/PAA	Palestinian Arabs	35.2	31.9	36	0	0	0	0	0	0	Ingram et al. (2009, in press) J Mol Evol.
NEAR/MIDDLE EAST	Japan	Japanese	139.751	35.685	62	-	-	-	0	0	0	Bersaglieri et al. (2004) Am J Hum Genet. 74, 1111.
NEAR/MIDDLE EAST	Jordan	Jordanian	35.933	31.95	112	0	0.054	0	0.054	0.108	0.204336	Enattah et al. (2008) Am J Hum Genet. 82, 57.
NEAR/MIDDLE EAST	Jordan	Jordanian Bedouin	35.933	31.95	52	-	-	-	0	0	0	Ingram et al. (2007) Hum Genet. 120, 779, Ingram (2008) London: University of London PhD.
NEAR/MIDDLE EAST	Jordan	Jordanian Bedouin	35.933	31.95	46	0	0.348	0	0	0.348	0.574896	Ingram et al. (2009, in press) J Mol Evol.
NEAR/MIDDLE EAST	Kuwait	Kuwaiti	47.9783	29.3697	28	-	-	-	0	0	0	Mulcare (2006) London: University of London PhD.
NEAR/MIDDLE EAST	Pakistan	Balochi	73.04	33.43	50	-	-	-	0.36	0.36	0.5904	Bersaglieri et al. (2004) Am J Hum Genet. 74, 1111.
NEAR/MIDDLE EAST	Pakistan	Balti	68	30	46	-	-	-	0	0	0	Enattah et al. (2008) Am J Hum Genet. 82, 57.
NEAR/MIDDLE EAST	Pakistan	Baluch	68	30	38	-	-	-	0.34	0.34	0.5644	Enattah et al. (2008) Am J Hum Genet. 82, 57.
NEAR/MIDDLE EAST	Pakistan	Brahui	73.04	33.43	50	-	-	-	0.34	0.34	0.5644	Bersaglieri et al. (2004) Am J Hum Genet. 74, 1111.
NEAR/MIDDLE EAST	Pakistan	Brahui	68	30	60	-	-	-	0.27	0.27	0.4671	Enattah et al. (2008) Am J Hum Genet. 82, 57.
NEAR/MIDDLE EAST	Pakistan	Burusho	72	37	50	-	-	-	0.1	0.1	0.19	Bersaglieri et al. (2004) Am J Hum Genet. 74, 1111.
NEAR/MIDDLE EAST	Pakistan	Burusho	68	30	60	-	-	-	0.02	0.02	0.0396	Enattah et al. (2008) Am J Hum Genet. 82, 57.
NEAR/MIDDLE EAST	Pakistan	Hazara	66	35	50	-	-	-	0.08	0.08	0.1536	Bersaglieri et al. (2004) Am J Hum Genet. 74, 1111.
NEAR/MIDDLE EAST	Pakistan	Hazara	68	30	28	-	-	-	0.04	0.04	0.0784	Enattah et al. (2008) Am J Hum Genet. 82, 57.
NEAR/MIDDLE EAST	Pakistan	Kalash	73.04	33.43	50	-	-	-	0	0	0	Bersaglieri et al. (2004) Am J Hum Genet. 74, 1111.
NEAR/MIDDLE EAST	Pakistan	Kalash	68	30	60	-	-	-	0	0	0	Enattah et al. (2008) Am J Hum Genet. 82, 57.
NEAR/MIDDLE EAST	Pakistan	Kashmiri	68	30	40	-	-	-	0.12	0.12	0.2256	Enattah et al. (2008) Am J Hum Genet. 82, 57.
NEAR/MIDDLE EAST	Pakistan	Makrani Baluch	68	30	58	-	-	-	0.17	0.17	0.3111	Enattah et al. (2008) Am J Hum Genet. 82, 57.
NEAR/MIDDLE EAST	Pakistan	Mohannes	68	30	58	-	-	-	0.28	0.28	0.4816	Enattah et al. (2008) Am J Hum Genet. 82, 57.
NEAR/MIDDLE EAST	Pakistan	Parsi	68	30	58	-	-	-	0.14	0.14	0.2604	Enattah et al. (2008) Am J Hum Genet. 82, 57.
NEAR/MIDDLE EAST	Pakistan	Pathan	72	35	50	-	-	-	0.3	0.3	0.51	Bersaglieri et al. (2004) Am J Hum Genet. 74, 1111.
NEAR/MIDDLE EAST	Pakistan	Pathan	68	30	56	-	-	-	0.3	0.3	0.51	Enattah et al. (2008) Am J Hum Genet. 82, 57.
NEAR/MIDDLE EAST	Pakistan	Sindhi	68	25	50	-	-	-	0.32	0.32	0.5376	Bersaglieri et al. (2004) Am J Hum Genet. 74, 1111.
NEAR/MIDDLE EAST	Pakistan	Sindi	68	30	56	-	-	-	0.41	0.41	0.6519	Enattah et al. (2008) Am J Hum Genet. 82, 57.
NEAR/MIDDLE EAST	Saudi Arabia	Bedouin	45	23	94	0	0.479	0	0	0.479	0.728559	Ingram et al. (2009, in press) J Mol Evol.
NEAR/MIDDLE EAST	Saudi Arabia	Central	45	23	180	0	0.605	0	0	0.605	0.843975	Imtiaz et al. (2007) J Med Genet. 44, e89.
NEAR/MIDDLE EAST	Saudi Arabia	Eastern	52	21	164	0	0.615854	0	0	0.615854	0.852432	Imtiaz et al. (2007) J Med Genet. 44, e89.
NEAR/MIDDLE EAST	Saudi Arabia	Northern	40	30	164	0	0.52439	0	0.00609756	0.530488	0.779558	Imtiaz et al. (2007) J Med Genet. 44, e89.
NEAR/MIDDLE EAST	Saudi Arabia	Southern	45	18	184	0	0.576087	0	0	0.576087	0.820298	Imtiaz et al. (2007) J Med Genet. 44, e89.
NEAR/MIDDLE EAST	Saudi Arabia	Western	40	21	172	0	0.645349	0	0.00581395	0.651163	0.878313	Imtiaz et al. (2007) J Med Genet. 44, e89.
NEAR/MIDDLE EAST	Saudi Arabia	Arabs	45	23	248	0	0.57	0.008	0.004	0.582	0.825276	Enattah et al. (2008) Am J Hum Genet. 82, 57.
NEAR/MIDDLE EAST	Syria	Assyrians	36.3	33.5	80	-	-	-	0.038	0.038	0.074556	Mulcare (2006) London: University of London PhD.
NEAR/MIDDLE EAST	Turkey	Anatolian Turks	30	38	98	-	-	-	0.0306122	0.0306122	0.0602874	Mulcare (2006) London: University of London PhD.
NEAR/MIDDLE EAST	Ukraine	Ukraine	36	48	92	-	-	-	0.217391	0.217391	0.387524	Mulcare (2006) London: University of London PhD.
NEAR/MIDDLE EAST	Uzbekistan	Uzbekistani	64.4286	39.7747	36	-	-	-	0	0	0	Mulcare (2006) London: University of London PhD.
NEAR/MIDDLE EAST	West Bank	Palestinian Arabs	35	32	34	-	-	-	0.0294118	0.0294118	0.0579585	Mulcare (2006) London: University of London PhD.
